# Supplementary material for: Association of autism diagnosis and polygenic scores with eating disorder severity
Source: Eur Eat Disord Rev. 2022 Jul 19;30(5):442–58. doi: 10.1002/erv.2941 (PMC9544642; doi:10.1002/erv.2941)
Supplement: Supplementary file 4 — Table S1 [file ERV-30-442-s006.xlsx]

## Sheet: Readme
Supplementary Table S2. Point estimates and 95% confidence intervals displayed in Figure 2
This file contains four sheets corresponding to four Models in Figure 2:
1. Autism diagnosis as exposure
2. Autism PGS as exposure
3. Autism diagnosis as exposure with adjusting for NDD
4. Autism PGS as exposure with adjusting for NDD

## Sheet: Autism dx
Outcome	Point_Estimate	LowerCI	UpperCI	P-value	Point_Estimate_type	Outcome_set	Statistically_significant_after_FDR_correction
Ever AN-BP	1.63549	1.03322	2.58885	0.0357773	OR	ED severity & persistence	0
Ever OED	4.57797	2.30251	9.10217	1.43463e-05	OR	ED severity & persistence	1
Ever received tube feeding	5.30704	2.73717	10.2897	7.78321e-07	OR	ED treatment received	1
Severe and enduring ED	3.65908	1.96422	6.81641	4.37187e-05	OR	ED severity & persistence	1
Ever inpatient with AN	2.95196	2.07427	4.20103	1.82451e-09	OR	ED treatment received	1
Ever inpatient with OED	4.07735	2.70454	6.14699	1.94226e-11	OR	ED treatment received	1
Ever outpatient with AN	2.38937	1.60709	3.55244	1.67306e-05	OR	ED treatment received	1
Ever outpatient with OED	3.7624	2.4145	5.86276	4.76698e-09	OR	ED treatment received	1
Ever received ED treatment	2.68579	1.25377	5.75344	0.0110268	OR	ED treatment received	1
Any self-harm	3.16753	2.03444	4.93168	3.32161e-07	OR	Suicidal behaviour & self-harm	1
Any suicidal thoughts/plans	3.4219	1.87846	6.23351	5.81073e-05	OR	Suicidal behaviour & self-harm	1
Any documented suicide attempts	5.3105	3.69835	7.62541	1.49252e-19	OR	Suicidal behaviour & self-harm	1
Any self-reported suicide attempt with ED	3.70551	1.75303	7.8326	0.000603621	OR	Suicidal behaviour & self-harm	1
Frequency of self-harm when most severe	3.45565	2.35492	5.07086	2.33624e-10	OR	Suicidal behaviour & self-harm	1
Frequency of suicidal thoughts/plans	3.25394	1.96649	5.38429	4.3934e-06	OR	Suicidal behaviour & self-harm	1
Frequency of self-reported suicide attempts	2.75375	1.53133	4.952	0.000716253	OR	Suicidal behaviour & self-harm	1
Age at ED onset	-0.930093	-1.57078	-0.289409	0.00443602	Beta	ED severity & persistence	1
Age at first ED diagnosis	-0.518267	-1.2026	0.166069	0.137712	Beta	ED severity & persistence	0
Minimum GAF score	-10.3008	-12.6463	-7.95528	7.44711e-18	Beta	ED severity & persistence	1
Maximum CIA score	3.86572	0.94734	6.7841	0.00942503	Beta	ED severity & persistence	1
Maximum CGI score	0.992495	0.686215	1.29878	2.13445e-10	Beta	ED severity & persistence	1
Maximum EDE-Q global score	0.606633	0.335148	0.878117	1.18883e-05	Beta	ED severity & persistence	1
Minimum adult BMI	-1.13856	-1.63967	-0.637442	8.45963e-06	Beta	ED severity & persistence	1
Minimum BMI during AN	-0.86418	-1.29229	-0.43607	7.60752e-05	Beta	ED severity & persistence	1
No, of inpatient days with AN	4.49375	2.54251	7.94244	2.32389e-07	IRR	ED treatment received	1
No, of inpatient days with OED	4.36759	2.57377	7.41162	4.6611e-08	IRR	ED treatment received	1
No, of outpatient days with AN	2.92225	2.20218	3.87776	1.09096e-13	IRR	ED treatment received	1
No, of outpatient days with OED	2.08734	1.65462	2.63321	5.34828e-10	IRR	ED treatment received	1
No, of documented suicide attempts	8.46811	5.1044	14.0485	1.32096e-16	IRR	Suicidal behaviour & self-harm	1
Age at ED onset	-0.29588	-0.499693	-0.0920663	0.00443602	Beta_standardized	ED severity & persistence	1
Age at first ED diagnosis	-0.118734	-0.275515	0.0380462	0.137712	Beta_standardized	ED severity & persistence	0
Minimum GAF score	-0.77472	-0.951123	-0.598316	7.44711e-18	Beta_standardized	ED severity & persistence	1
Maximum CIA score	0.331336	0.0811979	0.581475	0.00942503	Beta_standardized	ED severity & persistence	1
Maximum CGI score	0.653192	0.451619	0.854764	2.13445e-10	Beta_standardized	ED severity & persistence	1
Maximum EDE-Q global score	0.446177	0.246501	0.645853	1.18883e-05	Beta_standardized	ED severity & persistence	1
Minimum adult BMI	-0.472243	-0.680092	-0.264393	8.45963e-06	Beta_standardized	ED severity & persistence	1
Minimum BMI during AN	-0.456366	-0.682448	-0.230285	7.60752e-05	Beta_standardized	ED severity & persistence	1

## Sheet: Autism PGS
Outcome	Point_Estimate	LowerCI	UpperCI	P-value	Point_Estimate_type	Outcome_set	Statistically_significant_after_FDR_correction
Ever AN-BP	0.98908	0.883443	1.10735	0.848885	OR	ED severity & persistence	0
Ever OED	1.01589	0.931449	1.10798	0.721834	OR	ED severity & persistence	0
Ever received tube feeding	0.788701	0.595595	1.04441	0.0975808	OR	ED treatment received	0
Severe and enduring ED	0.991631	0.874513	1.12443	0.895724	OR	ED severity & persistence	0
Ever inpatient with AN	0.976561	0.896334	1.06397	0.587616	OR	ED treatment received	0
Ever inpatient with OED	0.972	0.854856	1.1052	0.664705	OR	ED treatment received	0
Ever outpatient with AN	1.03465	0.962524	1.11219	0.355502	OR	ED treatment received	0
Ever outpatient with OED	0.951943	0.885464	1.02341	0.182389	OR	ED treatment received	0
Ever received ED treatment	0.999624	0.898056	1.11268	0.994509	OR	ED treatment received	0
Any self-harm	0.985718	0.89366	1.08726	0.773684	OR	Suicidal behaviour & self-harm	0
Any suicidal thoughts/plans	1.00418	0.885539	1.13871	0.948191	OR	Suicidal behaviour & self-harm	0
Any documented suicide attempts	0.953302	0.85899	1.05797	0.368232	OR	Suicidal behaviour & self-harm	0
Any self-reported suicide attempt with ED	0.843757	0.634651	1.12176	0.242309	OR	Suicidal behaviour & self-harm	0
Frequency of self-harm when most severe	0.971532	0.885601	1.0658	0.541027	OR	Suicidal behaviour & self-harm	0
Frequency of suicidal thoughts/plans	1.00709	0.893777	1.13478	0.907606	OR	Suicidal behaviour & self-harm	0
Frequency of self-reported suicide attempts	0.924441	0.787328	1.08543	0.337471	OR	Suicidal behaviour & self-harm	0
Age at ED onset	-0.0929232	-0.197906	0.01206	0.0827685	Beta	ED severity & persistence	0
Age at first ED diagnosis	0.0255458	-0.104756	0.155848	0.700787	Beta	ED severity & persistence	0
Minimum GAF score	-0.213965	-0.73737	0.309439	0.422994	Beta	ED severity & persistence	0
Maximum CIA score	-0.341529	-0.95475	0.271692	0.275006	Beta	ED severity & persistence	0
Maximum CGI score	-0.0112123	-0.0978922	0.0754675	0.799857	Beta	ED severity & persistence	0
Maximum EDE-Q global score	-0.0190514	-0.0836147	0.0455119	0.563023	Beta	ED severity & persistence	0
Minimum adult BMI	-0.0136888	-0.105576	0.0781985	0.770295	Beta	ED severity & persistence	0
Minimum BMI during AN	-0.0426689	-0.114275	0.0289367	0.242831	Beta	ED severity & persistence	0
No, of inpatient days with AN	0.924817	0.797749	1.07213	0.299984	IRR	ED treatment received	0
No, of inpatient days with OED	0.983189	0.816604	1.18376	0.857947	IRR	ED treatment received	0
No, of outpatient days with AN	1.06409	0.97923	1.15629	0.142924	IRR	ED treatment received	0
No, of outpatient days with OED	0.973092	0.899924	1.05221	0.494022	IRR	ED treatment received	0
No, of documented suicide attempts	0.817141	0.653076	1.02242	0.0773823	IRR	Suicidal behaviour & self-harm	0
Age at ED onset	-0.0295606	-0.0629577	0.00383652	0.0827685	Beta_standardized	ED severity & persistence	0
Age at first ED diagnosis	0.00585251	-0.0239996	0.0357046	0.700787	Beta_standardized	ED severity & persistence	0
Minimum GAF score	-0.0160923	-0.0554575	0.0232729	0.422994	Beta_standardized	ED severity & persistence	0
Maximum CIA score	-0.0292729	-0.081833	0.0232871	0.275006	Beta_standardized	ED severity & persistence	0
Maximum CGI score	-0.00737918	-0.0644259	0.0496675	0.799857	Beta_standardized	ED severity & persistence	0
Maximum EDE-Q global score	-0.0140122	-0.0614984	0.0334739	0.563023	Beta_standardized	ED severity & persistence	0
Minimum adult BMI	-0.00567775	-0.0437901	0.0324346	0.770295	Beta_standardized	ED severity & persistence	0
Minimum BMI during AN	-0.0225331	-0.0603475	0.0152812	0.242831	Beta_standardized	ED severity & persistence	0

## Sheet: Autism dx+NDD
Outcome	Point_Estimate	LowerCI	UpperCI	P-value	Point_Estimate_type	Outcome_set	Statistically_significant_after_FDR_correction
Ever AN-BP	1.254	0.75447	2.08426	0.382588	OR	ED severity & persistence	0
Ever OED	3.42366	1.71243	6.84494	0.000498042	OR	ED severity & persistence	1
Ever received tube feeding	4.83687	2.40594	9.724	9.68368e-06	OR	ED treatment received	1
Severe and enduring ED	3.00055	1.59041	5.66099	0.000692286	OR	ED severity & persistence	1
Ever inpatient with AN	2.73763	1.88967	3.9661	1.00996e-07	OR	ED treatment received	1
Ever inpatient with OED	2.77908	1.74238	4.43259	1.77812e-05	OR	ED treatment received	1
Ever outpatient with AN	2.31352	1.54664	3.46063	4.45372e-05	OR	ED treatment received	1
Ever outpatient with OED	2.72684	1.72083	4.32097	1.94492e-05	OR	ED treatment received	1
Ever received ED treatment	2.22737	1.04832	4.73252	0.0372763	OR	ED treatment received	0
Any self-harm	2.60862	1.6424	4.14326	4.86735e-05	OR	Suicidal behaviour & self-harm	1
Any suicidal thoughts/plans	3.03624	1.65408	5.57335	0.000338396	OR	Suicidal behaviour & self-harm	1
Any documented suicide attempts	3.54443	2.33911	5.37085	2.40938e-09	OR	Suicidal behaviour & self-harm	1
Any self-reported suicide attempt with ED	2.65163	1.12858	6.23006	0.0252504	OR	Suicidal behaviour & self-harm	0
Frequency of self-harm when most severe	2.77317	1.8644	4.1249	4.77724e-07	OR	Suicidal behaviour & self-harm	1
Frequency of suicidal thoughts/plans	2.88011	1.71614	4.83355	6.21473e-05	OR	Suicidal behaviour & self-harm	1
Frequency of self-reported suicide attempts	2.08456	1.13036	3.84425	0.0186523	OR	Suicidal behaviour & self-harm	0
Age at ED onset	-0.563395	-1.23589	0.109098	0.100584	Beta	ED severity & persistence	0
Age at first ED diagnosis	-0.546851	-1.25251	0.158812	0.128789	Beta	ED severity & persistence	0
Minimum GAF score	-8.83693	-11.2519	-6.42193	7.39127e-13	Beta	ED severity & persistence	1
Maximum CIA score	2.48536	-0.625908	5.59662	0.117419	Beta	ED severity & persistence	0
Maximum CGI score	0.941226	0.624127	1.25833	5.96445e-09	Beta	ED severity & persistence	1
Maximum EDE-Q global score	0.441893	0.160095	0.723691	0.00211555	Beta	ED severity & persistence	1
Minimum adult BMI	-1.01219	-1.54131	-0.483067	0.000177249	Beta	ED severity & persistence	1
Minimum BMI during AN	-0.789714	-1.2299	-0.349527	0.000437567	Beta	ED severity & persistence	1
No, of inpatient days with AN	4.35048	2.39406	7.90567	1.40224e-06	IRR	ED treatment received	1
No, of inpatient days with OED	3.11512	1.66846	5.81612	0.000361169	IRR	ED treatment received	1
No, of outpatient days with AN	2.58061	1.78702	3.72663	4.2714e-07	IRR	ED treatment received	1
No, of outpatient days with OED	1.45118	1.11781	1.88397	0.0051685	IRR	ED treatment received	1
No, of documented suicide attempts	5.46489	3.00942	9.92384	2.41115e-08	IRR	Suicidal behaviour & self-harm	1
Age at ED onset	-0.179226	-0.393159	0.0347061	0.100584	Beta_standardized	ED severity & persistence	0
Age at first ED diagnosis	-0.125283	-0.28695	0.0363836	0.128789	Beta_standardized	ED severity & persistence	0
Minimum GAF score	-0.664624	-0.846256	-0.482992	7.39127e-13	Beta_standardized	ED severity & persistence	1
Maximum CIA score	0.213024	-0.0536474	0.479695	0.117419	Beta_standardized	ED severity & persistence	0
Maximum CGI score	0.61945	0.410757	0.828143	5.96445e-09	Beta_standardized	ED severity & persistence	1
Maximum EDE-Q global score	0.325011	0.117749	0.532273	0.00211555	Beta_standardized	ED severity & persistence	1
Minimum adult BMI	-0.419827	-0.639291	-0.200363	0.000177249	Beta_standardized	ED severity & persistence	1
Minimum BMI during AN	-0.417041	-0.6495	-0.184582	0.000437567	Beta_standardized	ED severity & persistence	1

## Sheet: Autism PGS+NDD
Outcome	Point_Estimate	LowerCI	UpperCI	P-value	Point_Estimate_type	Outcome_set	Statistically_significant_after_FDR_correction
Ever AN-BP	0.989615	0.883438	1.10855	0.856928	OR	ED severity & persistence	0
Ever OED	1.01532	0.930324	1.10807	0.733262	OR	ED severity & persistence	0
Ever received tube feeding	0.790075	0.597338	1.045	0.0986386	OR	ED treatment received	0
Severe and enduring ED	0.994086	0.875797	1.12835	0.92688	OR	ED severity & persistence	0
Ever inpatient with AN	0.976042	0.895976	1.06326	0.578685	OR	ED treatment received	0
Ever inpatient with OED	0.972226	0.855311	1.10512	0.666548	OR	ED treatment received	0
Ever outpatient with AN	1.03466	0.962523	1.1122	0.355446	OR	ED treatment received	0
Ever outpatient with OED	0.950468	0.883369	1.02266	0.173828	OR	ED treatment received	0
Ever received ED treatment	1.00054	0.898442	1.11424	0.992182	OR	ED treatment received	0
Any self-harm	0.985151	0.892752	1.08711	0.765904	OR	Suicidal behaviour & self-harm	0
Any suicidal thoughts/plans	1.00845	0.888626	1.14443	0.896276	OR	Suicidal behaviour & self-harm	0
Any documented suicide attempts	0.953652	0.860115	1.05736	0.367578	OR	Suicidal behaviour & self-harm	0
Any self-reported suicide attempt with ED	0.844071	0.635113	1.12178	0.242754	OR	Suicidal behaviour & self-harm	0
Frequency of self-harm when most severe	0.973779	0.887368	1.0686	0.575169	OR	Suicidal behaviour & self-harm	0
Frequency of suicidal thoughts/plans	1.01016	0.896247	1.13856	0.868431	OR	Suicidal behaviour & self-harm	0
Age at ED onset	-0.093246	-0.197215	0.0107231	0.0787728	Beta	ED severity & persistence	0
Age at first ED diagnosis	0.0255533	-0.104749	0.155856	0.700704	Beta	ED severity & persistence	0
Minimum GAF score	-0.21241	-0.728927	0.304108	0.420232	Beta	ED severity & persistence	0
Maximum CIA score	-0.348921	-0.954937	0.257095	0.259112	Beta	ED severity & persistence	0
Maximum CGI score	-0.0100699	-0.0963498	0.07621	0.819059	Beta	ED severity & persistence	0
Maximum EDE-Q global score	-0.0191796	-0.0829799	0.0446207	0.555719	Beta	ED severity & persistence	0
Minimum adult BMI	-0.0142041	-0.105707	0.0772992	0.760937	Beta	ED severity & persistence	0
Minimum BMI during AN	-0.0423439	-0.113724	0.0290359	0.244947	Beta	ED severity & persistence	0
No, of inpatient days with AN	0.92384	0.797733	1.06988	0.2901	IRR	ED treatment received	0
No, of inpatient days with OED	0.981338	0.81778	1.17761	0.839517	IRR	ED treatment received	0
No, of outpatient days with AN	1.06264	0.979498	1.15285	0.14383	IRR	ED treatment received	0
No, of outpatient days with OED	0.973774	0.902856	1.05026	0.490905	IRR	ED treatment received	0
No, of documented suicide attempts	0.823628	0.66857	1.01465	0.0682508	IRR	Suicidal behaviour & self-harm	0
Age at ED onset	-0.0296633	-0.0627378	0.0034112	0.0787728	Beta_standardized	ED severity & persistence	0
Age at first ED diagnosis	0.00585424	-0.023998	0.0357065	0.700704	Beta_standardized	ED severity & persistence	0
Minimum GAF score	-0.0159753	-0.0548225	0.0228719	0.420232	Beta_standardized	ED severity & persistence	0
Maximum CIA score	-0.0299065	-0.081849	0.022036	0.259112	Beta_standardized	ED severity & persistence	0
Maximum CGI score	-0.00662732	-0.0634108	0.0501562	0.819059	Beta_standardized	ED severity & persistence	0
Maximum EDE-Q global score	-0.0141065	-0.0610315	0.0328185	0.555719	Beta_standardized	ED severity & persistence	0
Minimum adult BMI	-0.00589145	-0.0438445	0.0320616	0.760937	Beta_standardized	ED severity & persistence	0
Minimum BMI during AN	-0.0223615	-0.0600566	0.0153336	0.244947	Beta_standardized	ED severity & persistence	0
