# Supplementary material for: Association of autism diagnosis and polygenic scores with eating disorder severity
Source: Eur Eat Disord Rev. 2022 Jul 19;30(5):442–58. doi: 10.1002/erv.2941 (PMC9544642; doi:10.1002/erv.2941)
Supplement: Supplementary file 5 — Table S2 [file ERV-30-442-s002.xlsx]

## Sheet: Readme
Supplementary Table S3. Point estimates and 95% confidence intervals displayed in Figure S1
This file contains four sheets corresponding to four Models in Figure S1:
1. Autism diagnosis as exposure
2. Autism PGS as exposure
3. Autism diagnosis as exposure with adjusting for NDD
4. Autism PGS as exposure with adjusting for NDD
*Compared to the main analysis (Figure 2, Table S2), this sensitivity analysis excluded 11 individuals with only 1 autism diagnosis from the non-autism group

## Sheet: Autism dx
Outcome	Point_Estimate	LowerCI	UpperCI	P-value	Point_Estimate_type	Outcome_set	Statistically_significant_after_FDR_correction
Ever AN-BP	1.63601	1.03379	2.58906	0.0355638	OR	ED severity & persistence	0
Ever OED	4.58025	2.30319	9.10853	1.43364e-05	OR	ED severity & persistence	1
Ever received tube feeding	5.38554	2.77629	10.4471	6.34225e-07	OR	ED treatment received	1
Severe and enduring ED	3.65196	1.95997	6.80457	4.51594e-05	OR	ED severity & persistence	1
Ever inpatient with AN	2.9542	2.07569	4.20453	1.7918e-09	OR	ED treatment received	1
Ever inpatient with OED	4.08232	2.70736	6.15558	1.90413e-11	OR	ED treatment received	1
Ever outpatient with AN	2.38595	1.60462	3.54772	1.73607e-05	OR	ED treatment received	1
Ever outpatient with OED	3.76945	2.41864	5.87467	4.59297e-09	OR	ED treatment received	1
Ever received ED treatment	2.68967	1.25496	5.76459	0.0109622	OR	ED treatment received	1
Any self-harm	3.17054	2.03662	4.9358	3.22532e-07	OR	Suicidal behaviour & self-harm	1
Any suicidal thoughts/plans	3.43393	1.88502	6.25556	5.53793e-05	OR	Suicidal behaviour & self-harm	1
Any documented suicide attempts	5.34375	3.72124	7.6737	1.11304e-19	OR	Suicidal behaviour & self-harm	1
Any self-reported suicide attempt with ED	3.73752	1.76616	7.90927	0.000566305	OR	Suicidal behaviour & self-harm	1
Frequency of self-harm when most severe	3.46194	2.35857	5.08148	2.26465e-10	OR	Suicidal behaviour & self-harm	1
Frequency of suicidal thoughts/plans	3.27756	1.9801	5.42518	3.89441e-06	OR	Suicidal behaviour & self-harm	1
Frequency of self-reported suicide attempts	2.7888	1.55009	5.01741	0.000619852	OR	Suicidal behaviour & self-harm	1
Age at ED onset	-0.931638	-1.57242	-0.29086	0.00437635	Beta	ED severity & persistence	1
Age at first ED diagnosis	-0.518333	-1.20251	0.165845	0.137571	Beta	ED severity & persistence	0
Minimum GAF score	-10.3252	-12.6702	-7.98015	6.14248e-18	Beta	ED severity & persistence	1
Maximum CIA score	3.86512	0.946449	6.78379	0.00944322	Beta	ED severity & persistence	1
Maximum CGI score	0.993171	0.686985	1.29936	2.04897e-10	Beta	ED severity & persistence	1
Maximum EDE-Q global score	0.607059	0.335518	0.8786	1.17707e-05	Beta	ED severity & persistence	1
Minimum adult BMI	-1.142	-1.64317	-0.64083	7.96216e-06	Beta	ED severity & persistence	1
Minimum BMI during AN	-0.866924	-1.29508	-0.438769	7.23006e-05	Beta	ED severity & persistence	1
No, of inpatient days with AN	4.4984	2.54363	7.95542	2.34707e-07	IRR	ED treatment received	1
No, of inpatient days with OED	4.37942	2.58002	7.43378	4.47781e-08	IRR	ED treatment received	1
No, of outpatient days with AN	2.92706	2.2057	3.88434	1.01085e-13	IRR	ED treatment received	1
No, of outpatient days with OED	2.0904	1.65689	2.63732	5.02212e-10	IRR	ED treatment received	1
No, of documented suicide attempts	8.78616	5.2848	14.6073	5.3353e-17	IRR	Suicidal behaviour & self-harm	1
Age at ED onset	-0.296273	-0.500049	-0.0924974	0.00437635	Beta_standardized	ED severity & persistence	1
Age at first ED diagnosis	-0.118907	-0.275859	0.0380453	0.137571	Beta_standardized	ED severity & persistence	0
Minimum GAF score	-0.776447	-0.952792	-0.600102	6.14248e-18	Beta_standardized	ED severity & persistence	1
Maximum CIA score	0.33094	0.081037	0.580842	0.00944322	Beta_standardized	ED severity & persistence	1
Maximum CGI score	0.652856	0.451586	0.854126	2.04897e-10	Beta_standardized	ED severity & persistence	1
Maximum EDE-Q global score	0.446024	0.246515	0.645533	1.17707e-05	Beta_standardized	ED severity & persistence	1
Minimum adult BMI	-0.474084	-0.682137	-0.266031	7.96216e-06	Beta_standardized	ED severity & persistence	1
Minimum BMI during AN	-0.458141	-0.684407	-0.231875	7.23006e-05	Beta_standardized	ED severity & persistence	1

## Sheet: Autism PGS
Outcome	Point_Estimate	LowerCI	UpperCI	P-value	Point_Estimate_type	Outcome_set	Statistically_significant_after_FDR_correction
Ever AN-BP	0.984262	0.878825	1.10235	0.783775	OR	ED severity & persistence	0
Ever OED	1.02027	0.935211	1.11307	0.651353	OR	ED severity & persistence	0
Ever received tube feeding	0.802564	0.604968	1.0647	0.127198	OR	ED treatment received	0
Severe and enduring ED	0.986897	0.870182	1.11927	0.837268	OR	ED severity & persistence	0
Ever inpatient with AN	0.97681	0.896356	1.06449	0.592633	OR	ED treatment received	0
Ever inpatient with OED	0.976709	0.858805	1.1108	0.719564	OR	ED treatment received	0
Ever outpatient with AN	1.0357	0.963294	1.11355	0.34281	OR	ED treatment received	0
Ever outpatient with OED	0.954889	0.887996	1.02682	0.212867	OR	ED treatment received	0
Ever received ED treatment	1.00136	0.899268	1.11504	0.980222	OR	ED treatment received	0
Any self-harm	0.980193	0.888416	1.08145	0.68999	OR	Suicidal behaviour & self-harm	0
Any suicidal thoughts/plans	1.00823	0.888827	1.14367	0.898609	OR	Suicidal behaviour & self-harm	0
Any documented suicide attempts	0.955506	0.860719	1.06073	0.393171	OR	Suicidal behaviour & self-harm	0
Any self-reported suicide attempt with ED	0.858599	0.644368	1.14406	0.297863	OR	Suicidal behaviour & self-harm	0
Frequency of self-harm when most severe	0.967537	0.881672	1.06176	0.486413	OR	Suicidal behaviour & self-harm	0
Frequency of suicidal thoughts/plans	1.01326	0.899051	1.14198	0.829033	OR	Suicidal behaviour & self-harm	0
Frequency of self-reported suicide attempts	0.937619	0.798035	1.10162	0.433504	OR	Suicidal behaviour & self-harm	0
Age at ED onset	-0.0880173	-0.193399	0.0173645	0.101623	Beta	ED severity & persistence	0
Age at first ED diagnosis	0.0310716	-0.0996093	0.161753	0.641199	Beta	ED severity & persistence	0
Minimum GAF score	-0.217187	-0.74291	0.308537	0.418104	Beta	ED severity & persistence	0
Maximum CIA score	-0.34446	-0.958969	0.270048	0.271911	Beta	ED severity & persistence	0
Maximum CGI score	-0.0103203	-0.0972116	0.076571	0.815921	Beta	ED severity & persistence	0
Maximum EDE-Q global score	-0.0181104	-0.082917	0.0466962	0.583879	Beta	ED severity & persistence	0
Minimum adult BMI	-0.0132298	-0.10539	0.0789304	0.778433	Beta	ED severity & persistence	0
Minimum BMI during AN	-0.0422143	-0.114023	0.0295943	0.249227	Beta	ED severity & persistence	0
No, of inpatient days with AN	0.922496	0.79511	1.07029	0.287312	IRR	ED treatment received	0
No, of inpatient days with OED	0.989282	0.821324	1.19159	0.909625	IRR	ED treatment received	0
No, of outpatient days with AN	1.06787	0.982503	1.16065	0.122409	IRR	ED treatment received	0
No, of outpatient days with OED	0.973681	0.90012	1.05325	0.505754	IRR	ED treatment received	0
No, of documented suicide attempts	0.830978	0.661669	1.04361	0.111209	IRR	Suicidal behaviour & self-harm	0
Age at ED onset	-0.0279907	-0.0615035	0.00552213	0.101623	Beta_standardized	ED severity & persistence	0
Age at first ED diagnosis	0.00712791	-0.0228506	0.0371065	0.641199	Beta_standardized	ED severity & persistence	0
Minimum GAF score	-0.0163323	-0.0558663	0.0232017	0.418104	Beta_standardized	ED severity & persistence	0
Maximum CIA score	-0.0294934	-0.0821089	0.023122	0.271911	Beta_standardized	ED severity & persistence	0
Maximum CGI score	-0.00678401	-0.0639016	0.0503336	0.815921	Beta_standardized	ED severity & persistence	0
Maximum EDE-Q global score	-0.0133062	-0.0609215	0.034309	0.583879	Beta_standardized	ED severity & persistence	0
Minimum adult BMI	-0.00549215	-0.0437511	0.0327668	0.778433	Beta_standardized	ED severity & persistence	0
Minimum BMI during AN	-0.0223089	-0.0602573	0.0156396	0.249227	Beta_standardized	ED severity & persistence	0

## Sheet: Autism dx+NDD
Outcome	Point_Estimate	LowerCI	UpperCI	P-value	Point_Estimate_type	Outcome_set	Statistically_significant_after_FDR_correction
Ever AN-BP	1.25547	0.755124	2.08734	0.380416	OR	ED severity & persistence	0
Ever OED	3.36529	1.68272	6.73027	0.000599923	OR	ED severity & persistence	1
Ever received tube feeding	4.84843	2.40017	9.79399	1.07924e-05	OR	ED treatment received	1
Severe and enduring ED	3.00686	1.59423	5.6712	0.000672165	OR	ED severity & persistence	1
Ever inpatient with AN	2.72996	1.8831	3.95766	1.15531e-07	OR	ED treatment received	1
Ever inpatient with OED	2.74704	1.71765	4.39334	2.46478e-05	OR	ED treatment received	1
Ever outpatient with AN	2.31206	1.54536	3.45915	4.55242e-05	OR	ED treatment received	1
Ever outpatient with OED	2.7112	1.70938	4.30016	2.25363e-05	OR	ED treatment received	1
Ever received ED treatment	2.1994	1.03495	4.67397	0.0404301	OR	ED treatment received	0
Any self-harm	2.61008	1.64351	4.1451	4.7973e-05	OR	Suicidal behaviour & self-harm	1
Any suicidal thoughts/plans	3.02678	1.64841	5.55774	0.000354196	OR	Suicidal behaviour & self-harm	1
Any documented suicide attempts	3.54549	2.33688	5.37918	2.66536e-09	OR	Suicidal behaviour & self-harm	1
Any self-reported suicide attempt with ED	2.63953	1.11416	6.25326	0.0274085	OR	Suicidal behaviour & self-harm	0
Frequency of self-harm when most severe	2.76674	1.8589	4.11795	5.28708e-07	OR	Suicidal behaviour & self-harm	1
Frequency of suicidal thoughts/plans	2.87829	1.71406	4.83331	6.39783e-05	OR	Suicidal behaviour & self-harm	1
Frequency of self-reported suicide attempts	2.08775	1.12994	3.85745	0.0187723	OR	Suicidal behaviour & self-harm	0
Age at ED onset	-0.57537	-1.24831	0.0975671	0.0937724	Beta	ED severity & persistence	0
Age at first ED diagnosis	-0.552749	-1.25903	0.153535	0.125048	Beta	ED severity & persistence	0
Minimum GAF score	-8.90804	-11.3206	-6.49547	4.58792e-13	Beta	ED severity & persistence	1
Maximum CIA score	2.48573	-0.627215	5.59867	0.117562	Beta	ED severity & persistence	0
Maximum CGI score	0.943154	0.625771	1.26054	5.72984e-09	Beta	ED severity & persistence	1
Maximum EDE-Q global score	0.437735	0.155504	0.719966	0.00236641	Beta	ED severity & persistence	1
Minimum adult BMI	-1.02116	-1.55065	-0.49167	0.000156821	Beta	ED severity & persistence	1
Minimum BMI during AN	-0.800366	-1.24081	-0.359923	0.000368491	Beta	ED severity & persistence	1
No, of inpatient days with AN	4.34843	2.38619	7.92431	1.58315e-06	IRR	ED treatment received	1
No, of inpatient days with OED	3.09375	1.65099	5.79731	0.000423856	IRR	ED treatment received	1
No, of outpatient days with AN	2.58292	1.78327	3.74114	5.15797e-07	IRR	ED treatment received	1
No, of outpatient days with OED	1.43857	1.10644	1.87041	0.0066239	IRR	ED treatment received	1
No, of documented suicide attempts	5.63066	3.08444	10.2788	1.82185e-08	IRR	Suicidal behaviour & self-harm	1
Age at ED onset	-0.182975	-0.396978	0.0310276	0.0937724	Beta_standardized	ED severity & persistence	0
Age at first ED diagnosis	-0.126802	-0.288826	0.0352214	0.125048	Beta_standardized	ED severity & persistence	0
Minimum GAF score	-0.669878	-0.851302	-0.488454	4.58792e-13	Beta_standardized	ED severity & persistence	1
Maximum CIA score	0.212833	-0.0537034	0.47937	0.117562	Beta_standardized	ED severity & persistence	0
Maximum CGI score	0.619978	0.411348	0.828607	5.72984e-09	Beta_standardized	ED severity & persistence	1
Maximum EDE-Q global score	0.321617	0.114253	0.52898	0.00236641	Beta_standardized	ED severity & persistence	1
Minimum adult BMI	-0.423919	-0.643728	-0.20411	0.000156821	Beta_standardized	ED severity & persistence	1
Minimum BMI during AN	-0.422967	-0.655727	-0.190207	0.000368491	Beta_standardized	ED severity & persistence	1

## Sheet: Autism PGS+NDD
Outcome	Point_Estimate	LowerCI	UpperCI	P-value	Point_Estimate_type	Outcome_set	Statistically_significant_after_FDR_correction
Ever AN-BP	0.986125	0.879964	1.10509	0.809989	OR	ED severity & persistence	0
Ever OED	1.02103	0.935286	1.11463	0.641917	OR	ED severity & persistence	0
Ever received tube feeding	0.805921	0.608067	1.06815	0.133287	OR	ED treatment received	0
Severe and enduring ED	0.990288	0.872333	1.12419	0.88011	OR	ED severity & persistence	0
Ever inpatient with AN	0.977015	0.896663	1.06457	0.595381	OR	ED treatment received	0
Ever inpatient with OED	0.979476	0.861481	1.11363	0.751511	OR	ED treatment received	0
Ever outpatient with AN	1.03609	0.963651	1.11397	0.337714	OR	ED treatment received	0
Ever outpatient with OED	0.955001	0.887366	1.02779	0.219232	OR	ED treatment received	0
Ever received ED treatment	1.00287	0.900136	1.11734	0.958479	OR	ED treatment received	0
Any self-harm	0.98106	0.888758	1.08295	0.704464	OR	Suicidal behaviour & self-harm	0
Any suicidal thoughts/plans	1.01257	0.891886	1.14958	0.847025	OR	Suicidal behaviour & self-harm	0
Any documented suicide attempts	0.958565	0.864232	1.06319	0.423332	OR	Suicidal behaviour & self-harm	0
Any self-reported suicide attempt with ED	0.859152	0.645243	1.14398	0.298709	OR	Suicidal behaviour & self-harm	0
Frequency of self-harm when most severe	0.971567	0.885025	1.06657	0.544526	OR	Suicidal behaviour & self-harm	0
Frequency of suicidal thoughts/plans	1.01541	0.900658	1.14479	0.802613	OR	Suicidal behaviour & self-harm	0
Age at ED onset	-0.0900979	-0.194553	0.0143576	0.0909144	Beta	ED severity & persistence	0
Age at first ED diagnosis	0.0310751	-0.0996006	0.161751	0.641148	Beta	ED severity & persistence	0
Minimum GAF score	-0.225221	-0.744222	0.293779	0.395022	Beta	ED severity & persistence	0
Maximum CIA score	-0.352593	-0.959913	0.254726	0.255153	Beta	ED severity & persistence	0
Maximum CGI score	-0.00926174	-0.0957521	0.0772286	0.833758	Beta	ED severity & persistence	0
Maximum EDE-Q global score	-0.0171462	-0.0811458	0.0468534	0.59951	Beta	ED severity & persistence	0
Minimum adult BMI	-0.0147387	-0.106519	0.0770417	0.752951	Beta	ED severity & persistence	0
Minimum BMI during AN	-0.0424754	-0.114078	0.0291274	0.244956	Beta	ED severity & persistence	0
No, of inpatient days with AN	0.922358	0.796115	1.06862	0.281819	IRR	ED treatment received	0
No, of inpatient days with OED	0.988974	0.823856	1.18718	0.905304	IRR	ED treatment received	0
No, of outpatient days with AN	1.06771	0.983661	1.15894	0.117307	IRR	ED treatment received	0
No, of outpatient days with OED	0.976386	0.904819	1.05361	0.538346	IRR	ED treatment received	0
No, of documented suicide attempts	0.839646	0.678924	1.03842	0.106906	IRR	Suicidal behaviour & self-harm	0
Age at ED onset	-0.0286523	-0.0618706	0.00456592	0.0909144	Beta_standardized	ED severity & persistence	0
Age at first ED diagnosis	0.00712871	-0.0228486	0.0371061	0.641148	Beta_standardized	ED severity & persistence	0
Minimum GAF score	-0.0169365	-0.0559649	0.022092	0.395022	Beta_standardized	ED severity & persistence	0
Maximum CIA score	-0.0301898	-0.0821898	0.0218102	0.255153	Beta_standardized	ED severity & persistence	0
Maximum CGI score	-0.00608816	-0.0629422	0.0507659	0.833758	Beta_standardized	ED severity & persistence	0
Maximum EDE-Q global score	-0.0125978	-0.0596202	0.0344246	0.59951	Beta_standardized	ED severity & persistence	0
Minimum adult BMI	-0.00611857	-0.0442199	0.0319827	0.752951	Beta_standardized	ED severity & persistence	0
Minimum BMI during AN	-0.0224469	-0.0602866	0.0153929	0.244956	Beta_standardized	ED severity & persistence	0
